# Supplementary material for: Salmonella enterica Serovar Typhimurium 14028s Genomic Regions Required for Colonization of Lettuce Leaves
Source: Front Microbiol. 2020 Jan 24;11:6. doi: 10.3389/fmicb.2020.00006 (PMC6993584; doi:10.3389/fmicb.2020.00006)
Supplement: TABLE S1 — List of 303 MGD mutant strains screened for the inability to re-open the stomatal pore. Plate-well numbers are based on previously published data (Porwollik et al., 2014). [file Table_1.XLSX]

## Sheet: Table S1
Table S1. List of 303 MGD mutant strains screened for the inability to re-open the stomatal pore. Plate-well numbers are based on previously published data (Porwollik et al., 2014).
Block-Well Number
MGD_075/076_Kan_A01
MGD_01_Cm_A01
MGD_03_Cm_A02
MGD_01_Cm_A03
MGD_03_Cm_A04
MGD_03_Cm_A05
MGD_01_Cm_A04
MGD_03_Cm_A06
MGD_01_Cm_A05
MGD_075/076_Kan_A07
MGD_02_Cm_F02
MGD_02_Cm_F03
MGD_03_Cm_A08
MGD_03_Cm_A09
MGD_01_Cm_A06
MGD_03_Cm_A10
MGD_02_Cm_F05
MGD_03_Cm_A11
MGD_01_Cm_A08
MGD_075/076_Kan_A12
MGD_03_Cm_B01
MGD_03_Cm_B02
MGD_02_Cm_F06
MGD_03_Cm_B03
MGD_03_Cm_B04
MGD_03_Cm_B05
MGD_03_Cm_B06
MGD_03_Cm_B07
MGD_02_Cm_F08
MGD_02_Cm_F09
MGD_03_Cm_B08
MGD_01_Cm_A10
MGD_03_Cm_B09
MGD_075/076_Kan_B10
MGD_01_Cm_A12
MGD_03_Cm_B11
MGD_03_Cm_B12
MGD_01_Cm_B02
MGD_01_Cm_B03
MGD_03_Cm_C01
MGD_02_Cm_F10
MGD_03_Cm_C02
MGD_03_Cm_C03
MGD_075/076_Kan_C04
MGD_03_Cm_C05
MGD_01_Cm_B05
MGD_03_Cm_C06
MGD_01_Cm_B06
MGD_03_Cm_C08
MGD_03_Cm_C09
MGD_02_Cm_F12
MGD_01_Cm_B10
MGD_03_Cm_C10
MGD_02_Cm_G01
MGD_01_Cm_B11
MGD_03_Cm_C11
MGD_03_Cm_C12
MGD_01_Cm_C01
MGD_03_Cm_D01
MGD_01_Cm_C02
MGD_01_Cm_C03
MGD_01_Cm_C04
MGD_03_Cm_D02
MGD_02_Cm_G03
MGD_01_Cm_C05
MGD_01_Cm_C06
MGD_01_Cm_C07
MGD_02_Cm_G04
MGD_02_Cm_G05
MGD_03_Cm_D04
MGD_02_Cm_G06
MGD_03_Cm_D05
MGD_01_Cm_C08
MGD_075/076_Kan_D06
MGD_01_Cm_C10
MGD_01_Cm_C11
MGD_02_Cm_G07
MGD_075/076_Kan_D07
MGD_02_Cm_G08
MGD_03_Cm_D08
MGD_01_Cm_D01
MGD_01_Cm_D02
MGD_01_Cm_D03
MGD_01_Cm_D04
MGD_01_Cm_D05
MGD_03_Cm_D09
MGD_01_Cm_D06
MGD_03_Cm_D10
MGD_02_Cm_G09
MGD_01_Cm_D07
MGD_03_Cm_D11
MGD_01_Cm_D08
MGD_01_Cm_D09
MGD_01_Cm_D10
MGD_01_Cm_D11
MGD_03_Cm_D12
MGD_01_Cm_D12
MGD_01_Cm_E01
MGD_01_Cm_E02
MGD_03_Cm_E02
MGD_01_Cm_E03
MGD_03_Cm_E03
MGD_01_Cm_E04
MGD_01_Cm_E05
MGD_02_Cm_G10
MGD_01_Cm_E06
MGD_01_Cm_E07
MGD_03_Cm_E04
MGD_01_Cm_E08
MGD_01_Cm_E09
MGD_01_Cm_E10
MGD_01_Cm_E11
MGD_01_Cm_E12
MGD_073/074_Kan_G11
MGD_03_Cm_E06
MGD_01_Cm_F02
MGD_01_Cm_F03
MGD_01_Cm_F04
MGD_02_Cm_G12
MGD_071/072_Kan_F05
MGD_01_Cm_F07
MGD_075/076_Kan_E08
MGD_01_Cm_F08
MGD_03_Cm_E10
MGD_01_Cm_F09
MGD_01_Cm_F10
MGD_01_Cm_F11
MGD_01_Cm_F12
MGD_03_Cm_E12
MGD_03_Cm_F02
MGD_03_Cm_F03
MGD_02_Cm_H02
MGD_01_Cm_G01
MGD_01_Cm_G02
MGD_01_Cm_G03
MGD_03_Cm_F04
MGD_01_Cm_G04
MGD_02_Cm_H03
MGD_01_Cm_G05
MGD_03_Cm_F06
MGD_01_Cm_G06
MGD_03_Cm_F07
MGD_02_Cm_H04
MGD_01_Cm_G07
MGD_03_Cm_F08
MGD_01_Cm_G08
MGD_03_Cm_F09
MGD_03_Cm_E11
MGD_01_Cm_G10
MGD_03_Cm_F12
MGD_01_Cm_G11
MGD_075/076_Kan_G01
MGD_01_Cm_G12
MGD_02_Cm_H06
MGD_03_Cm_G02
MGD_075/076_Kan_G03
MGD_02_Cm_H07
MGD_03_Cm_G05
MGD_03_Cm_G06
MGD_02_Cm_H08
MGD_01_Cm_H02
MGD_01_Cm_H03
MGD_01_Cm_H04
MGD_01_Cm_H05
MGD_01_Cm_H06
MGD_01_Cm_H07
MGD_01_Cm_H08
MGD_075/076_Kan_G08
MGD_03_Cm_G09
MGD_03_Cm_G10
MGD_01_Cm_H09
MGD_03_Cm_G11
MGD_02_Cm_H09
MGD_03_Cm_G12
MGD_03_Cm_H01
MGD_01_Cm_H11
MGD_02_Cm_A01
MGD_03_Cm_H03
MGD_02_Cm_A03
MGD_02_Cm_A05
MGD_02_Cm_H11
MGD_077/078_Kan_B04
MGD_075/076_Kan_H04
MGD_02_Cm_A06
MGD_01_Cm_A02
MGD_03_Cm_H05
MGD_03_Cm_H06
MGD_075/076_Kan_H07
MGD_01_Cm_A07
MGD_075/076_Kan_H09
MGD_02_Cm_A07
MGD_02_Cm_A09
MGD_03_Cm_H10
MGD_075/076_Kan_H12
MGD_02_Cm_A11
MGD_02_Cm_A12
MGD_02_Cm_B01
MGD_02_Cm_A04
MGD_02_Cm_B02
MGD_02_Cm_B07
MGD_02_Cm_B08
MGD_02_Cm_B11
MGD_02_Cm_C01
MGD_02_Cm_B03
MGD_02_Cm_C04
MGD_02_Cm_C06
MGD_02_Cm_B04
MGD_02_Cm_C07
MGD_077/078_Kan_G12
MGD_02_Cm_B05
MGD_02_Cm_B06
MGD_02_Cm_C09
MGD_073/074_Kan_B08
MGD_02_Cm_B09
MGD_02_Cm_B10
MGD_077/078_Kan_G10
MGD_02_Cm_C12
MGD_02_Cm_D05
MGD_02_Cm_B12
MGD_02_Cm_D08
MGD_01_Cm_B04
MGD_077/078_Kan_A12
MGD_02_Cm_E09
MGD_02_Cm_F01
MGD_01_Cm_B07
MGD_077/078_Kan_G02
MGD_02_Cm_C02
MGD_02_Cm_F04
MGD_02_Cm_F07
MGD_02_Cm_G02
MGD_02_Cm_C03
MGD_02_Cm_G11
MGD_01_Cm_B09
MGD_02_Cm_H12
MGD_02_Cm_H10
MGD_02_Cm_C05
MGD_077/078_Kan_F03
MGD_03_Cm_A01
MGD_01_Cm_B12
MGD_077/078_Kan_F04
MGD_01_Cm_C09
MGD_02_Cm_C08
MGD_03_Cm_A03
MGD_01_Cm_C12
MGD_02_Cm_C10
MGD_03_Cm_A07
MGD_02_Cm_C11
MGD_03_Cm_E07
MGD_077/078_Kan_E09
MGD_077/078_Kan_E08
MGD_02_Cm_D01
MGD_077/078_Kan_E06
MGD_077/078_Kan_E05
MGD_077/078_Kan_E04
MGD_02_Cm_D02
MGD_077/078_Kan_E03
MGD_077/078_Kan_E02
MGD_01_Cm_F01
MGD_02_Cm_D04
MGD_077/078_Kan_D12
MGD_073/074_Kan_D05
MGD_077/078_Kan_D11
MGD_02_Cm_D06
MGD_077/078_Kan_D10
MGD_02_Cm_D07
MGD_073/074_Kan_D08
MGD_077/078_Kan_D06
MGD_02_Cm_D09
MGD_077/078_Kan_D05
MGD_02_Cm_D10
MGD_02_Cm_D11
MGD_02_Cm_D12
MGD_077/078_Kan_D03
MGD_02_Cm_E01
MGD_03_Cm_A07
MGD_077/078_Kan_C12
MGD_077/078_Kan_C11
MGD_01_Cm_F05
MGD_03_Cm_G01
MGD_01_Cm_F06
MGD_02_Cm_E03
MGD_01_Cm_G09
MGD_02_Cm_E04
MGD_069/070_Kan_H09
MGD_077/078_Kan_C09
MGD_02_Cm_E05
MGD_077/078_Kan_C08
MGD_01_Cm_H01
MGD_01_Cm_H10
MGD_02_Cm_E06
MGD_02_Cm_E07
MGD_01_Cm_H12
MGD_077/078_Kan_C03
MGD_077/078_Kan_C02
MGD_02_Cm_E08
MGD_073/074_Kan_E09
MGD_02_Cm_E10
MGD_077/078_Kan_B12
MGD_077/078_Kan_B11
MGD_02_Cm_E11
MGD_077/078_Kan_B09
MGD_077/078_Kan_B08
MGD_02_Cm_E12
