# Supplementary material for: Salmonella enterica Serovar Typhimurium 14028s Genomic Regions Required for Colonization of Lettuce Leaves
Source: Front Microbiol. 2020 Jan 24;11:6. doi: 10.3389/fmicb.2020.00006 (PMC6993584; doi:10.3389/fmicb.2020.00006)
Supplement: TABLE S2 — Functional unit overview for 51 MGD mutant strains selected for a confirmation screen. Plate-well number and predicted mutation site are based on previously published data (Porwollik et al., 2014). The ability of each strain to re-open stomata (yes, no, or partial) was determined by comparisons with the wild type STm 14028s (yes) and Mut9 (no) phenotypes using Student’s t-test (p < 0.01). MGD mutant strains classified as “partial” for the stomatal re-opening ability indicates that the phenotype of those strains was intermediate between STm 14028s and Mut9. Functional annotation was inferred by BLAST analysis using the NCBI database. Strains in bold letters were chosen for further analysis. [file Table_2.XLSX]

## Sheet: Table S2
Table S2. Functional unit overview for 51 MGD mutant strains selected for a confirmation screen. Plate-well number and predicted mutation site are based on previously published data (Porwollik et al., 2014). The ability of each strain to re-open stomata (yes, no, or partial) was determined by comparisons with the wild type STm 14028s (yes) and Mut9 (no) phenotypes using Student's t-test (p < 0.01…
Block-Well Number	Predicted Mutation		Stomatal Re-opening	Annotation of Functional Units Missing
C_01_G2 (Mut5)	STM1910_to_STM1941		No	flagellum biosynthesis; chemotaxis
C_01_H4 (Mut4)	STM2296_to_STM2292		No	heptose dephosphorylation; hydrolysis of nucleoside triphosphates; regulation of unspecified genes
C_01_H5	STM2335_to_STM2329		Yes	repression of unspecified genes
C_01_C6	STM0972_to_STM0979		Yes	SopD2 induces formation of sifs (Salmonella-induced filaments) and promotes infection and multiplication; pyruvate metabolism and formate transport; aromatic amino acid synthesis
C_01_D6	STM1211_to_STM1216		Partial	electron transfer; repression of transcription of unspecified genes
C_01_E6 (Mut8)	STM1450_to_STM1464		No	pyridoxal 5'-phosphate synthesis; peptide transport; electron transport;
C_01_F6	unannotated		Yes
C_01_H6	STM2339_to_STM2348		Partial	ascorbate transport; regulation of unspecified genes; nucleotide diphosphate hydrolysis;
C_01_E8	STM1481_to_STM1475		Partial	RstA may be involved in virulence pathways; amino acid transport;
C_01_E11	STM1568_to_STM1519		Partial	stress response - peroxide level control and osmotic stress; general transcriptional regultors; solute and sugar transport; outer and inner membrane proteins; multiple antibiotic resistance genes; coiled coil protein
C_01_B12	STM3615_to_STM3609		Partial	signaling for biofilm formation, transmembrane transport, carbon source movement and uptake
C_01_H12	STM4370_to_STM4379		Partial	phage shock pro may be important for mamallian infection; glutathione metabolism; biofilm resistance to degredatory compounds; DNA repair
C_02_G1	STM0791_to_STM0796		Partial	histidine catabolism; biotin synthesis; some evidence links biotin synthesis to virulence
C_02_C2	STM3474_to_STM3485		Partial	ammonia production (nitrite reduction); bigA is potentially an adhesion protein
C_02_E2	unannotated		Partial
C_02_E3	STM4226_to_STM4232		Partial	maltose acquisition
C_02_F3	STM0141_to_STM0147		Partial	adhesion and potentially pathogenicity; nicotinate metabolism; peptidoglycan recycling
C_02_D4	STM3860_to_STM3857		Partial	nickel and peptide import; aromatic amino acid synthesis; fructose import and metabolism; phosphate import
C_02_E4	STM4247_to_STM4250		Partial	alanine form (L/D) conversion, amino acid synthesis; phosphorylation/dephosphorylation
C_02_G4 (Mut10)	STM1005_to_STM1001		No	NAD synthesis; diaminopropionate catalysis/pyruvate synthesis
C_02_A5	STM2576_to_STM2571		Partial	electron transfer; pantothenate and CoA biosynthesis; cell wall recycling; transcriptional regulation (general)
C_02_H5	unannotated		Partial
C_02_B6	STM3161_to_STM3164		Yes	methionine biosynthesis; transcriptional regulator that may recognize effectors or signal transduction;
C_02_G9	STM1224_to_STM1228		Partial	sifA promotes Salmonella-indiced filaments (sifs) in host cells, also associated with intracellular replication; putrescine and spermidine import; peptidase activity
C_02_H10	STM3590_to_STM3601		Partial	sugar metabolism; stress proteins; peptide transport; rRNA methyltransferase; glutathione metabolism; amino acid metabolism; transport of C4 metabolites
C_02_B11	STM3080_to_STM3087		Partial	mannose metabolism; arginine metabolism
C_03_H8	unannotated		Yes
C_03_A9	STM0160_to_STM0169		Yes	pectin transport in to cell; pyroxidine (Vit B6) biosynthesis; spermidine (may have some implications in pathogenesis) biosynthesis; "detoxification" of copper
K_73/74_B08	STM3187_to_STM3194		Partial	trypanothione synthesis (antioxidant metabolite, may be important for pathogenesis); zinc uptake; post translational modification by adding disulfide bonds;
K_73/74_D05	STM3888_to_STM3878.S		Partial	transcriptional regulation - unspecified gene targets; sugar efflux; ribose transport; K+ transport
K_75/76_D06	STM1071_to_STM1083		Partial	cell division cessation; several proteins without known specific function; DNA unwinding; monitoring/"exclusion" of proteins denatured by heat; methylation of rRNA; transcriptional regulation of unspecified genes
K_75/76_D07	STM1110_to_STM1130		Partial	regulation of many genes by "sigma S-regulator", including genes involved in virulence; DNA chaperone and modulator protein; copper tollerance; glycolosis; transcriptional repression of unknown gene targets; proline utilization and transport; riboflavin biosynthesis; N-acetylmannosamine utilization; removal of sialic acid from environment, possibly involved in downregulation of host responses (N-…
K_75/76_E08	STM1755_to_STM1770		Yes	tRNA genes; formate synthesis; nitrate reductase, nitrate sensor and response regulator; invasin - allows for entry into host cells (mammalian)
K_75/76_G01	STM2167_to_STM2187		Partial	pyruvate metabolism; cell wall formation and remodeling; multidrug resistance; glutathione metabolism; pyrimidine base degredation
K_77/78_G12	STM3141_to_STM3171		Partial	molybdate transport
K_77/78_F03 (Mut2)	STM3603_to_STM3651		No	cellulose metabolism (synthesis and catabolism); dipeptide transport; gene product putitively involved in flagellar function; flagellum synthesis and assembly; glycolate and glycerate metabolism;
K_77/78_C12	STM4168_to_STM4176		Yes	sensing and response to zinc or lead; purine biosynthesis
K_77/78_C11	STM4182_to_STM4203		Partial	methionine biosyntehsis; glyoxylate cycle enzymes; peptidase activity; phage genes
K_77/78_C09	STM4263_to_STM4275		Partial	cyclic-di-GMP synthesis; regulation of genes in response to ROS
K_77/78_C08 (Mut1)	STM4285_to_STM4310		No	sensing and response to Fe(III) stress; melibiose utilization gene activation
C_01_E9 (Mut7)	STM1496_to_STM1486		No	transport of unspecified substrate; regulation of unspecified genes; mlc may be linked to virulence due to the ability to regulate HilE expression; chloride transport
C_01_F12 (Mut6)	STM1875_to_STM1839		No	PhoP/Q two-component system may control virulence in Salmonella; secreted effector (spoE2) activates RhoGTPase cascades.
C_02_D1	STM3766_to_STM3752		Yes	magnesium influx; misL is involved in adhesion to extracellular matrix in mice, marT regulates expression of misL and fidL.
C_02_B2	STM3036_to_STM3016		Yes	toxin/antitoxin system VapBC, nickel/cobalt efflux;
C_02_B3	STM3104_to_STM3107		Partial	AnsB is a secreted enzyme
C_02_H4	STM2057_to_STM2073		Partial	SopA is an effector that interferes with host ubiquitination pathways;
C_02_C6	STM3114_to_STM3129		Yes	amino acid metabolism; pheV is a pathogenicity island (STM3117-3138) needed for full virulence; pyruvate metabolism; amino acid metabolism;
C_02_D6	STM3910_to_STM3901		Yes	protein folding; amino acid and CoA biosynthesis
C_02_G6	STM1056_to_STM1043		Partial	SseI is important for persistence within host tissue; phage proteins; attachment and putative invasion of eukaryotic cells; free-radical stabilization (into O2 or H2O2)
C_02_A7	STM2793_to_STM2808		Yes	gamma-aminobutyrate transport - GABA has been shown to be an alternate carbon source for Pst DC3000 and is common in apoplastic fluid; transcriptional regulation of unspecified genes; stpA may be involved in homologous recombination; alanine export; DNA synthesis (formation of deoxyribonucleotides)
C_02_D7	STM3950_to_STM3956		Yes	corA - Mg2+ transport - shown to be important for virulence; chloramphenicol resistance
