# Supplementary material for: Salmonella enterica Serovar Typhimurium 14028s Genomic Regions Required for Colonization of Lettuce Leaves
Source: Front Microbiol. 2020 Jan 24;11:6. doi: 10.3389/fmicb.2020.00006 (PMC6993584; doi:10.3389/fmicb.2020.00006)
Supplement: TABLE S4 — Primers sequences and target genomic regions to validate the mutation site of each MGD strain. [file Table_4.XLSX]

## Sheet: Table S4
Table S4. Primers sequences and target genomic regions to validate the mutation site of each MGD strain.
MGD Strain	DNA Template	Targeted STm 14028s Region	Expected Amplicon Size (bp)	Forward Primer	Reverse Primer
Mut1	Mut1	4538941:4572992	2044	GTTCCGGCGTAGATGAAATG	TCAATCACATACTGCTCGGC
	14028s	4538645:4539923	1279	CTACCCGGCTCAGGATCTG	GAAAGTCTGCCTGCGCATAC
Mut2	Mut2	3618342:3626676	2488	GTCCACTACCGCTTCGTAGG	GGGCGTTGAACTTCACTTTG
	14028s	3618342:3620334	1993	GTCCACTACCGCTTCGTAGG	GAAGAAGAACTGGCTCACGG
Mut3	Mut3	2998305:3042489	1736	CAAATTCAGCCAGGGAGAAG	GAGTGGGAAGAACCGGAAC
	14028s	2998305:2999572	1268	CAAATTCAGCCAGGGAGAAG	ATACCGACTTTTGCCAGCAG
Mut4	Mut4	2450602:2455639	2001	CCGGAGTAGTACATGGTCGC	TCCAGTTCCTGATTTTTCGG
	14028s	2450602:2452512	1911	CCGGAGTAGTACATGGTCGC	TTATGGCCAGAGGTCAAACG
Mut5	Mut5	2015677:2046736	1668	GAAGACGCTGAAACTGGGTC	GCAGTGTCGTGAAACCACC
	14028s	2015677:2016961	1285	GAAGACGCTGAAACTGGGTC	TGGTTTGCGGCGTAATAATC
Mut6	Mut6	1947544:1981673	1976	TCGCTTCTTCCAGTGCATC	TCGTAAGGGAGTCGGGATAG
	14028s	1947544:1949466	1923	TCGCTTCTTCCAGTGCATC	ACGTATTGGGCGTCGTAATC
Mut7	Mut7	1572299:1584188	2006	TTTGGTTTTCATTCAACCCC	ATGCAACCACTGCGAAGAC
	14028s	1534551:1535848	1887	TTTGGTTTTCATTCAACCCC	ACCTGCTGCTCCAGAATTTG
Mut8	Mut8	1534551:1548917	1536	GGTAGACGCCGAACTCCAG	TTTGCAGGTAATTATCGGCC
	14028s	1479141:1480649	1298	GGTAGACGCCGAACTCCAG	GTTTACCGTATTGCGTTGGG
Mut9	Mut9	1462420:1511700	2145	AGCGTAAAACAGACGGGATG	TGCGTCTGTAGCTCAGTTGG
	14028s	1479141:1480649	1509	ACTGTGTCCAACAGCCGAAG	TCTGGAAGCCGGACTGTTAC
Mut10	Mut10	1051084:1058151	1828	GCCTGTACAGGATCAAAGCAG	ACGCCAAACAAGTGGGTTAG
	14028s	1051084:1052957	1874	GCCTGTACAGGATCAAAGCAG	CATAACACTGCCAGCAAACG
